# Supplementary material for: Atomic Force Microscopy for the Study of Cell Mechanics in Pharmaceutics
Source: Pharmaceutics. 2024 May 29;16(6):733. doi: 10.3390/pharmaceutics16060733 (PMC11207904; doi:10.3390/pharmaceutics16060733)
Supplement: Supplementary file 1 [file pharmaceutics-16-00733-s001.zip]

Archive with 1 entries (1 files):
- Overview of studies used for Figure 5-cell_mechanics_overview_review.xlsx
