# Supplementary material for: Atomic Force Microscopy for the Study of Cell Mechanics in Pharmaceutics
Source: Pharmaceutics. 2024 May 29;16(6):733. doi: 10.3390/pharmaceutics16060733 (PMC11207904; doi:10.3390/pharmaceutics16060733)
Supplement: Supplementary file 1 [file pharmaceutics-16-00733-s001.zip › Overview of studies used for Figure 5-cell_mechanics_overview_review.xlsx]

## Sheet: Papers
Paper	Probe	Force curve model	Instrument	Software	Pharmaceutical institution?	Pharmacy journal?	Pharmaceutical relevance	Cell type	Drug	Interpretation	CO2 control?	Temperature control?	Supplementary	Mechanical environment	Threshold force [pN]	Speed [micron/s]	Spring constant [nN/nm]	Tip radius [nm]	Poisson ratio	Rheological measurement type	Rheology model	Pause time [s]
Quantitative characterization of cell physiological state based on dynamical cell mechanics for drug efficacy indication	MLCT	Sneddon	Bioscope Catalyst AFM	SPSS	N	Y	Chemo		Glucose, capsaicin		N	N	3D confocal			4	0.01				Five-element Maxwell	6
Nanomechanical analysis of insulinoma cells after glucose and capsaicin stimulation using atomic force microscopy	N/A	Hertz cone	N/A	Matlab	N	Y	Insulin, diabetes	Insulinoma	Glucose, capsaicin	Osmotic	N/A	N/A	Cell height	Glass	10000	N/A	0.06	N/A	0.5	None
Oscillatory microrheology, creep compliance and stress relaxation of biological cells reveal strong correlations as probed by atomic force microscopy	MLCT	Bilodaeu (four-side pyramid)	Nanowizard 3		N	N	Inhibitory	hTERT-RPE-1	Blebbistan, Calyculin A, Y-27632, CK-666, Smifh2, Latrunculin	Cortical tension	N	Y	SEM	Glass	400	5	0.01	20	0.5	Oscillatory, creep, relaxation	Power law	15 (relax), 1 (creep), N/A (oscillatory)
Rheology of the Active Cell Cortex in Mitosis	Wedge	Surface tension, FEA	Nanowizard 1, CellHesion		N	N	Inhibitory, cyteskeleton	Hela Kyoto	Blebbistatin, Y-27632, taxol, nocodazol, MYH9, ACTN4, Latrunculin	Cell cortex	N	Y	Inverted optical microscopy for tension, western blotting, height confinement assay	Glass, PEG	N/A	0.5	0,3-0,8	Wedge	0.5	Oscillatory	Surface tension	N/A
Dynamic effect of beta-amyloid 42 on cell mechanics	DNP	Sneddon	Bioscope Catalyst AFM	N/A	N	N	Toxic	Human neuroblastoma SH-SY5Y	Amyloid-beta 42	Actin network, membrane tension, osmotic tension	N/A	N/A	LDH, MTT, AFM topgraphy of drug and cell, immunofluorescence	Glass	3000	6	N/A	20	0.5	None
Investigating dynamic structural and mechanical changes of neuroblastoma cells associated with glutamate-mediated neurodegeneration	SNL	Sneddon	Bioscope Catalyst AFM	NanoScope Analysis	N	N	Neurodegeneration	SH-SY5Y human neuroblastoma cell	N-methyl-D-aspartate	Receptor activation	Y	Y	AFM topography, western blotting	poly-D-lysine hydrobromide		N/A	0.06	2	0.5	None
Single-cell mechanics provides a sensitive and quantitative means for probing amyloid-β peptide and neuronal cell interactions	Glass bead	Semi-permeable balloon	MFP-3D AFM	N/A	M	N	Toxic	N2a neuroblastoma, HT22 neuron	Amyloid-beta 42	Osmotic pressure	N	N	Optical microscopy, MTT-FE assay	poly-L-lysine	N/A	2	2	40000	N/A	None
New Approach to Investigate the Cytotoxicity of Nanomaterials Using Single Cell Mechanics	Glass bead	Semi-permeable balloon	MFP-3D AFM	N/A	N	N	Toxic	HAEC	ZnO NP, SiO2 NP	Osmotic pressure			Optical microscopy, morphology, PCR	Collagen	N/A	2	1.58	60000	N/A	None
Nanomechanical Profiling of Aβ42 Oligomer-Induced Biological Changes in Single Hippocampus Neurons	MLCT	Hertz cone, Hooke's Law	Dimension Edge AFM	Igor, Matlab, Origin	N	N	Neurodegeneration	Primary hippocampal neurons	Amyloid-beta 42	Calcium currents	N	N	AFM topography, immunofluorescence, whole cell path clamb	Polystyrene	2000	1	0.01	20	0.5	Force-indentation
Evaluation of the elastic Young's modulus and cytotoxicity variations in fibroblasts exposed to carbon-based nanomaterials	Borosilicate bead	Hertz sphere	MFP3D-Bio AFM	N/A	N	N	Toxic	NIH-3T3 fibroblasts	graphene flakes, multiwalled carbon nanotubes	Damage to F-actic in cytoskeleton, free radicals	N	Y	transmission electron microscopy, immunofluorescence, laser enabled analysis and procesing system, flow cytometry	0,1 % gelatine in water	2000	N/A	0.09	5000	0.5	None
Dynamic alteration of poroelastic attributes as determinant membrane nanorheology for endocytosis of organ specific targeted gold nanoparticles	LC-CAL A	Hertz sphere	Dimension Fast Scan with Scanasyst	Matlab	N	N		Panc1, AsPC-1, HUVEC	Au NP		N	Y			N/A	N/A	0.1	70
Spatially Resolved Correlation between Stiffness Increase and Actin Aggregation around Nanofibers Internalized in Living Macrophages	Borosilicate bead	Hertz sphere	MFP3D-Bio AFM	N/A	N	N	Toxic	RAW 264.7 macrophage	Nanofibers	Actin aggregation	N	Y	AFM topography, Confocal laser scanning microscopy	Glass	5000-7000	32	0.2	5000	0.22	None

## Sheet: Journals
Pharmaceutical to non-pharmaceutical journals
Pharmaceutical	Non-pharmaceutical
2	10

## Sheet: Pharmaceutical institution
Was the study performed at pharmaceutical institutions?
Pharmaceutical	Mixed	Non-pharmaceutical
0	1	11

## Sheet: Rheology
Rheology?
Inclusion of rheology	No inclusion of rheology
3	7

## Sheet: Environment
Mechanical environment
Hard substrate	Soft substrate
4	6
